# Supplementary material for: Synthesis, Structural Characterisation, and Electrochemical Properties of Copper(II) Complexes with Functionalized Thiosemicarbazones Derived from 5-Acetylbarbituric Acid
Source: Molecules. 2024 May 10;29(10):2245. doi: 10.3390/molecules29102245 (PMC11124361; doi:10.3390/molecules29102245)
Supplement: Supplementary file 1 [file molecules-29-02245-s001.zip]

Archive with 1 entries (1 files):
- molecules-2997287-supplementary.pdf
